# Supplementary material for: Evolutionary and Mobile Genetic Element Analysis of a Multidrug-Resistant ST398-MRSA-Vc Isolate from Ready-to-Eat Pork Products
Source: Antibiotics (Basel). 2026 Mar 19;15(3):314. doi: 10.3390/antibiotics15030314 (PMC13024109; doi:10.3390/antibiotics15030314)
Supplement: Supplementary file 1 [file antibiotics-15-00314-s001.zip]

Archive with 4 entries (4 files):
- Figure S1.tif
- Figure S2.png
- Figure S3.tif
- supplement_materials.pdf
